# Supplementary material for: Non-invasive intradermal imaging of cystine crystals in cystinosis
Source: PLoS One. 2021 Mar 4;16(3):e0247846. doi: 10.1371/journal.pone.0247846 (PMC7932553; doi:10.1371/journal.pone.0247846)
Supplement: S1 Dataset — (XLSX) [file pone.0247846.s001.xlsx]

## Sheet: Sheet1
Study ID	Confocal Crystals	Blood Cystine	Cystinosis Type	Kidney Transplant	Gender	Age	Medication	Medication Dose	Genetic Mutations		Muscle Weakness	Dysphagia	Vomiting	Diarrhea	CKD	GFR [end-stage renal failure (GFR<15 mL/min) ]	Fanconi Syndrome	Polyuria	Polydipsia	acidosis	Hypothyroidism	hyperparathyroidism	Cornea Photophobia	photosensitivity	cornal cystine crystals	Rachitism	genu valgus	Pulse	BP Systolic	BP diastolic	Pulse Pressure	Height (cm)	Weight (kg)	BMI	Growth hormone	Hemoglobin	Hematocrit	Platelet count	WBC count	RBC count	Neutrophil	Lymphocytes	Monocytes	Eosinophils	Basophils	Neutrophil	Lymphocytes	Monocytes	Eosinophils
			Demographics	Demographics	Demographics	Demographics	Demographics	Demographics	Mutation Allele 1	Mutation Allele 2	Muscle	Muscle	GI	GI	Renal	Renal	Renal	Renal	Renal	Renal	Endocrine	Endocrine	Ophthalmology	Ophthalmology	Ophthalmology	Orthopedics	Orthopedics	Vitals	Vitals	Vitals	Vitals	Growth	Growth	Growth	Growth	CBC	CBC	CBC	CBC	CBC	Cell Count	Cell Count	Cell Count	Cell Count	Cell Count	Cell Percent	Cell Percent	Cell Percent	Cell Percent
n	47	28	47	47	47	47	47	38	40	40	40	40	40	40	47	34	43	40	42	42	41	40	40	41	41	40	40	36	41	38	41	38	41	37	41	42	41	42	42	38	37	33	33	33	33	31	31	31	31
CM.002	2284.39	0.62	infantile	no	F	6	Procysbi	1200	57 kb deletion	c. 414G>A - W138*	no	no	yes	no	Stage 3	36	yes	yes	yes	yes	no	no	no	yes	yes	no	yes	85	90	58	32	109.5	19.2	16.01	no	12.3	38.1	278	8.8	4.24	6.3	1.2	0.6	0.1	0	77.2	14.3	7.1	1.2
CM.003	928.374	0.8	infantile	no	M	12	Procysbi	1800	57 kb deletion	57 kb deletion	no	no	no	no	Stage 1	68	yes	yes	no	no	no	no	no	yes	yes	yes	yes	69	94	65	29	148.5	38.6	17.5039	no	12.2	36.5	202	4.9	4.3	2.225	1.97	0.255	0.25	0	45.4	40.7	5.2	5.1
CM.004	1370.62		infantile	no	M	15	Cystagon	1952	57 kb deletion	57 kb deletion	no	no	no	no	No CKD	150	yes	yes	no	no	no	no	no	no	no	no	yes	80	94	51	43	159.1	43.1	17.027	yes
CM.006	1888.94		infantile	no	F	12	Procysbi	2250	57 kb deletion	57 kb deletion	no	no	yes	no	Stage 3	54	yes	yes	no	no	no	no	no	yes	yes	no	no	97	115	53	62	142.2	39.5	19.5343	yes	13.8	40.9	237	4.8	4.88	2.4	1.8	0.5	0.08	0.03	49.4	38	9.5	1.7
CM.007	1745.77	0.85	infantile	no	F	14	Procysbi		57 kb deletion	57 kb deletion					No CKD	40	yes			yes								98					49.44		yes
CM.008	803.717	0.81	infantile	no	M	14	Procysbi		57 kb deletion	57 kb deletion					No CKD					yes															no	11	32.7	207	4.7	4.14
CM.009	1722.98		infantile	no	F	12	Procysbi	2250	57 kb deletion	57 kb deletion	no	no	yes	no	Stage 3	46	yes	yes	no	no	no	yes	yes	yes	yes	no	no		108	56	52	145.9	39.6	18.6031	yes	12.5	37.3	213	4.6	4.31	2.2	1.7	0.4	0.1	0	49.9	37.9	8.8	2
CM.010	1400.92		infantile	no	F	15	Procysbi		57 kb deletion	deletion on exon 4 and 5	no	no	no	no	Stage 4		yes	yes	no	yes	no	yes	yes	no	no	no	no	80	128	60	68	154	55.8	23.52	no	10.7	32.9	221	7.63	3.59	4.89	1.74	0.59	0.27	0.05	64.1	22.8	7.7	3.5
CM.011	1415.07		infantile	no	M	5	Cystagon	750	57 kb deletion	57 kb deletion	no	no	no	no	No CKD	79	no	no	no	no	no	no	no	no	no	no	no		84	48	36	92.7	13.2	15.3608	no	11.8	33	282	7.3	4.29	3.3	3.1	0.7	0.2	0
CM.012	903.876	1.1	infantile	no	F	5	Procysbi	800	57 kb deletion	c.206_210del – p.Ile69Argfs*5	no	yes	no	no	Stage 2	57.8	yes	no	no	yes	no	no	yes	no	yes	yes	no	111	118	72	46	97.9	15.6	16.28	no	12.5	37.2	505	11	4.44						49.4	35.1	11.8	2.1
CM.013	1545.16		infantile	no	F	8	Procysbi	1350	57 kb deletion	57 kb deletion	no	no	no	no	Stage 2	72	yes	yes	yes	no	yes	no	yes	no	yes	yes	no	88	94	58	36	129.1	33.5	20.1	no	13.8	41.6	396	8.1	4.92	4.12	3.29	0.49	0.03	0.05	51	40.6	6	0.1
CM.014	1322.69	0.87	infantile	no	M	12	Procysbi	1500	57 kb deletion	c.18_21del - p.T7Ffs*7	no	no	yes	no	Stage 2		yes	yes	yes	yes	yes	no	yes	no	yes	yes	yes	117	133	65	68	147.3	54.3	25.03	yes	13.2	38.4	218	5.3		2.4					45.4	41.7	10.2	1.9
CM.020	3130.63		infantile	no	F	29	Cystagon	2400			no	no	no	yes	Stage 4	24	yes	yes	no	yes	yes	yes	no	no	no	no	no	63	106	67	39	1.575	46.3	18.66	no	8.4	27.6	219	12.1	3.2	7.6	1.9	0.9	0.5	0.1	68.9	17.3	7.9	4.3
CM.021	2284.46	1.08	juvenile	no	M	13	Procysbi	1080			no	no	no	yes	Stage 1	110	yes	yes	no	yes	no	no	no	yes	yes	no	no	76	100	62	38	135.9	27.9	15.11	yes	15	43	500	13.3	5.29	8.6	3.2	1.1	0.3	0.1	64	24	9	2
CM.022	1310.46	0.7995	infantile	no	F	9	Cystagon	1000	Homozygous deletion of exon 1-10 (c. ?-848del)	Homozygous deletion of exon 1-10 (c. ?-848del)	no	no	no	no	Stage 3	38	yes	no	no	no	no	no	no	no	yes	no	yes		113	53	60	134.8	29.6	16.29	yes	11.4	36	228	6.9		4.3	1.9	0.4	0.2	0
CM.025	1735.78	1.37	infantile	no	F	11	cystagon	1200	57 kb deletion	c.696dup- p.Val233Argfs*63	yes	no	yes	no	Stage 3	52	no	no	no	no	no	no	yes	yes	yes	no	no		101	50	51	128.8	26.5	15.97	yes	131	39.7	227	8.4	4.92	2.8	1.5	0.5	0.5	0
CM.027	1583.29	1.6	juvenile	no	M	12	Procysbi	1350	c.18_21del – p.Thr7Phefs*7	c.922G>A – p.Gly308Arg	no	no	yes	yes	Stage 2	87	yes	yes	no	yes	no	no	no	no	no	no	no		94		94	129.5	26.5	15.8	no	11.6	35.1	411	7.18		3.27
CM.028	1429.38	0.56	infantile	no	F	4	Procysbi		57 kb deletion	c.414G>A - W138*	no	no	no	no	Stage 1		no	no	no	no	yes	no	no	no	yes	yes	yes	108	108	68	40	101.2	13.9	13.57	yes	12.5	39.3	371	4.9	4.41	2.4	1.8	0.5	0.1	0	49	37	11	2
CM.029	948.485	1.17	infantile	no	F	7	Procysbi	900	57 kb deletion	57 kb deletion	yes	yes	no	no	No CKD	90	yes	yes	no	no	yes	no	no	no	yes	yes	yes	119	88	60	28	105.7	17.6	15.75	yes	12.6	37.4	334	6.9	4.01	3.53	30	2	2	0	50.9	34.4	9.5	4.8
CM.030	2550.16	1.63	juvenile	no	M	7	Procysbi	1050	c.18_21del – p.Thr7Phefs*7	c.922G>A – p.Gly308Arg	no	no	yes	no	Stage 1	77	no	yes	yes	no	no	no	no	no	yes	no	no	104	78	46	32	123	22.9	15.1	no	12.6	37.1	325	7.82
CM.031	887.558	0.72	infantile	no	M	3	Procysbi	525	57 kb deletion	c.922G>A – p.Gly308Arg	no	no	yes	no	Stage 2	66	yes	yes	yes	yes	no	no	no	no	no	yes	yes	96	80	58	22	86	12.3	16.63	no	12	36.8	491	10.63	4.52	2.445	7.335	0.425	0.319	0.106	23	69	4	3
CM.034	2876.46		infantile	yes	F	31	NONE	0	57 kb deletion	c.613G>A - p.D205N	yes	yes	yes	yes	Stage 4	9	no	no	no	no	yes	yes	yes	no	yes	yes	no	73	114		114	162.6	55.1	20.84	no	10.1	33.1	102	3.04	3.49	1.38	0.31	0.21	0.22	0.04	63.6	14.3	9.7	10.1
CM.035	264.626	1.19	infantile	no	F	3	Procysbi	400	57 kb deletion	c.565C>T -Q189*	no	no	yes	yes	No CKD	91	yes	yes	yes	yes	no	no	no	no	no	yes	no	170	141		141	88.9	11.4	14.42	no	13.2	38.8	385	9.3	4.57	4.545	3.585	0.999	0.094	0.042	49.06	38.7	10.78	1.01
CM.037	488.065	0.6825	infantile	no	F	8	Cystagon		57 kb deletion	57 kb deletion	no	no	yes	yes	Stage 1		yes	yes	yes	yes	no	no	yes	no	no	no	no	101	137	88	49	115.6	18.9	14.1431	yes	15.3	44	322	6.4	5	3.6	2.1	0.6	0	0
CM.038	1930.63	6.81	infantile	no	F	1	Procysbi	175	57 kb deletion	57 kb deletion	no	yes	yes	no	Stage 2	62	yes	yes	yes	yes	no	yes	yes	no	yes	yes	no	144	102	68	34	71	7.8	15.4731	no	12	36.6	552	10.76	4.42	4.16	5.24	1	0.29	0.06	38.7	48.7	9.3	2.7
CM.039	1419.47	1.86	infantile	no	M	9	Procysbi	900	57 kb deletion	c.61+5G>C	no	yes	yes	no	Stage 1	106	yes	no	no	yes	no	yes	yes	no	yes	yes	yes	83	105	58	47	129.6	27.1	16.1	no	13	37.6	209	4.3	4.49	1.99	1.74	0.32	0.24	0.03	46	40.3	7.4	5.6
CM.040	935.238		infantile	no	M	19	Procysbi	2250	57 kb deletion	c.696dup- p.Val233Argfs*63	no	no	yes	no	Stage 2	60	no	yes	no	no	no	no	no	no	no	no	no	70	115	61	54	173.6	62	20.5	no	14.4	43	174	5.3	4.6	3.2	1.5	0.4	0.1	0.1
CM.041	1163.54	1.39	infantile	no	M	5	Procysbi		57 kb deletion	57 kb deletion					No CKD
CM.042	2490.95	2.535	juvenile	no	M	5	Procysbi	750			no	no	yes	yes	No CKD	150	yes	no	no	no	no	no	no	no	no	no	no	134	100	50	50	95	13.7	15.1801	no	1.4	39.6	339	9	4.77	3.8	4.2	0.8	0.2	0	42.7	46.5	8.4	1.8
CM.044	799.991		infantile	no	F	10	Procysbi	1200	57 kb deletion	c.1015G>A - p.G339R	no	no	yes	no	Stage 2	29	yes	no	no	yes	no	yes	yes	no	yes	yes	no	98	106	68	38	124.2	23.9	15.47	no	12	34.6	361	10.1	4.3	4	2.4	0.3	0.4	0.1	55.3	33.2	3.6	5.2
CM.046	2804.46	0.5265	infantile	no	F	6	Cystagon	900	57 kb deletion	57 kb deletion	no	no	yes	no	No CKD	182	yes	no	no	no	no	no	no	no	no	no	no	119	99	58	41	97.1	17.2	18.2427	no	14.4	40	461	9.7	4.6	4.6	3.7	0.7	0.6	0.1
CM.047	1253.88		infantile	yes	M	31	Procysbi	2550			yes	no	yes	yes	Stage 4	88	yes	yes	yes	yes	no	no	yes	no	no	no	no	77	121	73	48		80.8		no	13.4	41.2	190	8.9	4.66	6	1.6	0.9	0.3	0.1	67.6	17.5	10.6	3.4
CM.048	4313.06		infantile	yes	M	37	Procysbi	1950			no	no	no	no	Stage 4	74	yes	yes	yes	yes	yes	no	yes	no	yes	yes	no									13.1	40.2	150	10.9	4.92	5	4	1.3	0.4	0.1	46.4	36.8	11.8	4.4
CM.049	1666.25		infantile	yes	M	54	Procysbi	1050	57 kb deletion	c.198_218del – p.Ile67_Pro73del	yes	yes	no	no	Stage 4	60	no	no	no	no	yes	no	yes	no	yes	no	no	60	104	70	34	172.7	51.5	17.27	no	13.5	41	211	9.7	4.7	7	1.6	0.9	0.2	0.1	71.8	16.1	9.6	1.8
CM.050	835.678	0.82	infantile	no	M	11	Cystagon		57 kb deletion	c.681+1G>A					Stage 3	38	yes		yes																	128		237	10.6	4.6
CM.051	1066.95		infantile	no	F	28	Procysbi		57 kb deletion	c. 414G>A - W138*					No CKD				yes										112	62	50		59.87
CM.052	2313.91	1.04	infantile	yes	M	45	Procysbi	2700	57 kb deletion	c.473T>C – p.Leu158Pro	no	yes	no	no	Stage 5	57	no	no	no	no	on	no	no	no	no	no	no	94	137	86	51	168.9	178	28.3	no	15.6	46.2	257	7.4	5.11	5.7	1	0.5	0.1	0	77	14	7	1
CM.053	1786.87	1.6	infantile	yes	M	15	Procysbi	1500	57 kb deletion	57 kb deletion	no	no	yes	no	Stage 2		no	no	no	yes	yes	no	no	yes	no	no	no	94	128	70	58	156.3	47.3	19.36	yes	13.6	41.4	254	7.6	5.14	4.3	2.6	0.6	0.1	0	56.7	33.8	7.8	1.3
CM.055	1912.41	3.46	infantile	yes	M	28	Procysbi	820	57 kb deletion	57 kb deletion	no	no	no	yes	Stage 5	24	yes	no	no	yes	yes	no	no	no	no	yes	no	80	164	93	71					8.5	25.6	129	4.7	3.09	3.3	0.9	0.4	0.1	0	69.2	20.1	8.6	1.1
CM.056	1170.08		infantile	yes	M	38	Procysbi		57 kb deletion	57 kb deletion					No CKD	90																				13.5	41.5	190	5.3	4.65
CM.057	2853.79		infantile	yes	F	31	Procysbi	840			yes	no	no	no	Stage 5	59	no	yes	no	no	yes	yes	no	no	yes	no	yes	74	108	67	41	157.48	56.9	22.94	no	11.4	34	167	17.2	3.95	4.4	1.2	0.9	0.1	0	67	18	14	1
CM.059	1794.77		infantile	no	M	4	Procysbi	700	c.330-14_331dup	c.330-14_331dup	no	no	yes	no	Stage 2	88	yes	yes	no	yes	no	yes	no	no	yes	yes	no	95	106	60	46	91.2	13.2	15.87	no	11.8	36.7	324	9.6	4.57	4.4					46	44	6	4
CM.061	2131.35	1.63	infantile	no	F	3	Procysbi	450	57 kb deletion	57 kb deletion	no	no	yes	yes	No CKD		yes	yes	yes	yes	no	yes	yes	no	yes	yes	no	103	82	41	41	86.2	13.9	18.68	no	12.1	36.7	338	8.6	4.22	2.7					32	60	5	2
CM.062	1939.17	2.17	infantile	no	M	1	None	150	c.18_21del - p.T7Ffs*7	c.841dup – p.Tyr281Leufs*15	no	no	no	no	No CKD		yes	yes	yes	yes	no	no	no	no	no	no	no	132	102	69	33	70	7.61		no	10.7	33.1	393	8.4	4.32	3.15	4.217	0.739	0.26	0.034	37.5	50.2	8.8	3.1
CM.063	2965.1		infantile	no	F	4	Procysbi	750	57 kb deletion	c.473T>C – p.Leu158Pro	no	no	yes	no	No CKD		yes	yes	yes	no	yes	yes	no	no	yes	no	no	129	90	58	32	91	11.8	14.25	yes	11.9	34.3	497	6.2	4.22	3.5	2.2	0.5	0	0	56	36	8	0
CM.064	2075.15	1.43	infantile	no	M	6	Procysbi	1050							Stage 3		yes				yes			no	yes			114	104	58	46	97.8	15.1	15.79	no
CM.066	704.443		infantile	no	M	0.8	Procysbi	600			no	no	no	no	No CKD		yes	yes	no	yes	no	no	no	no	no	no	no	129	108	69	39	75	8.84	15.7156	no	10.8	34	725	17.6	4.64	7.269	8.237	1.443	0.546	0.103	41.3	46.8	8.2	3.1
[truncated: 32 more columns]
